# Supplementary material for: The Molecular and Functional Characterization of Sensory Neuron Membrane Protein 1b (SNMP1b) from Cyrtotrachelus buqueti (Coleoptera: Curculionidae)
Source: Insects. 2024 Feb 4;15(2):111. doi: 10.3390/insects15020111 (PMC10889769; doi:10.3390/insects15020111)
Supplement: Supplementary file 1 [file insects-15-00111-s001.zip]

Archive with 1 entries (1 files):
- insects-2826322-supplementary.pdf
